# Supplementary material for: Biomimetic Alveolus-on-a-Chip for SARS-CoV-2 Infection Recapitulation
Source: Research (Wash D C). 2022 Feb 4;2022:9819154. doi: 10.34133/2022/9819154 (PMC8841031; doi:10.34133/2022/9819154)
Supplement: Supplementary Materials — Supplementary 1. Figure S1: collagen I gel, ihAEpiC, and HUVEC morphologies in the microfluidic chip. For collagen I, it could be perfused into the central channel with liquid status and form a stable and uniform structure with a gel status after solidification. For ihAEpiC and HUVEC, the pictures showed the cell morphologies after being seeded. They could maintain these cell morphologies and grow into confluence after three-day culture. Figure S2: permeability measurement of 10 μM 4 kDa FITC-dextran was taken with an average fluorescent intensity of different sites of the microchip. The distance of the detection site from the pillars is around 0.5 mm. The data means the average fluorescent intensity of the A, B, C, and D area varying with time. Fluorescent intensity of area A kept relatively stable because this site was the start position of the excess FITC-dextran. Fluorescent intensity of area B reached a platform at 30 min, which meant that FITC-dextran could permeate from site A to site B within 30 min. At 60 min, FITC-dextran finished the permeation process from site B to site C. For site D, it took about 120 min to finish the permeation process from site C to site D. That is to say, the collagen I gel could let macromolecules through based on its porous structure. This laid a fundament for biochemical communications between two kinds of cell cultured in two cell compartments separated by collagen gel. Figure S3: cells were stained with calcein AM (live cells, shown in green) and PI (dead cells, shown in red) for two modes: static cell culture mode and dynamic cell culture mode. Figure S4: dynamic flow cell culture was achieved with a CO2 incubator equipped with a flow injection pump. Tubes could be inserted into the incubator to connect chips through a customized hole on the back. Figure S5: permeability measurement of 10 μM 4 kDa FITC-dextran was taken with an average fluorescent intensity of different sites of the microchip. For this microchip, ihAEpiC and [file 9819154.f1.zip]

Archive with 4 entries (4 files):
- Cao_Supplementary Information.docx
- Video S1_Static cell-culture-mode.avi
- Video S2_Dynamic cell-culture-mode.avi
- Video S3.avi
